# Supplementary material for: Imaging analytical technique to assess gastrointestinal motility in vivo using zebrafish larvae with diabetes mellitus-like traits
Source: PLoS One. 2024 Dec 2;19(12):e0314515. doi: 10.1371/journal.pone.0314515 (PMC11611181; doi:10.1371/journal.pone.0314515)
Supplement: S1 Data — (XLSX) [file pone.0314515.s002.xlsx]

## Sheet: Raw_DM_traits
BMI
	SD																					ED																					HFD
5 dpf	0.0114464	0.0395521	0.0118945	0.0198661	0.0073758	0.00763791	0.0107312	0.0182912	0.0314899	0.038565	0.034425	0.0473129	0.0300844	0.0503635	0.0190734	0.0516295	0.0460657	0.0200929	0.0153545	0.0160613	0.0281599	0.019614	0.0173395	0.0160236	0.0168888	0.0235329	0.0274633	0.0390932	0.0301449	0.0164349	0.0287468	0.0322786	0.0325968	0.0329173	0.0231129	0.029365	0.0261608	0.0437422	0.0364765	0.049684	0.0360107	0.0206722	0.0327829	0.0260957	0.0302408	0.0200763	0.0322755	0.0259326	0.0658379
6 dpf	0.0114551	0.0395521	0.0108813	0.0111591	0.0137868	0.0154395	0.0116228	0.0197706	0.036418	0.0417191	0.0318506	0.0510608	0.0342387	0.046054	0.0190457	0.0561304	0.0464607	0.0201113	0.0162951	0.0157324	0.0423648	0.0184271	0.0156678	0.0165368	0.0181833	0.024816	0.028532	0.032963	0.0333476	0.010695	0.0173327	0.0265717	0.0348789	0.0501737	0.0488825	0.022901	0.0261222	0.0152045	0.0319205	0.0312424	0.0339167	0.054461	0.0398237	0.0279087	0.0398727	0.0271283	0.0343437	0.0452031	0.0541847
7 dpf	0.0122659	0.0395521	0.0219518	0.0321718	0.0308075	0.0154395	0.0110745	0.0220904	0.01322	0.0155926	0.0318506	0.0578521	0.0109075	0.0868005	0.0133463	0.0238175	0.0675832	0.0409834	0.015465	0.0869758	0.0459085	0.018586	0.015668	0.018963	0.016907	0.028764	0.029698	0.032344	0.03616	0.01603	0.028765	0.030225	0.034883	0.052481	0.05812	0.042995	0.056359	0.04749	0.040589	0.061445	0.059903	0.033559	0.064936	0.056094	0.09244	0.046497	0.086564	0.067207	0.063959
Adipose Deposit
	SD										ED										HFD										SD-G
5 dpf	0.932561	0.940995	0.943439	0.960901	1.03261	0.942304	1.07786	0.779307	0.895999	0.854252	0.824796	1.02586	0.623671	0.946927	0.756907	0.791095	0.698564	1.00389	0.802446	1.02195	1.01174	1.50972	0.909885	1.02433	0.957864	0.871008	0.980416	0.990162	0.86029	0.934149	0.835807	0.963564	0.790367	0.770435	0.788302	0.690338	0.834886	0.840557	1.05606	0.881537
6 dpf	1.23817	1.22565	1.36104	1.38421	1.5866	2.03977	0.932946	0.957064	1.13061	1.73611	1.2608	1.27957	1.68583	1.53173	1.48179	1.46666	0.968986	0.97962	2.03696	2.0403	1.52961	1.98604	1.65166	0.965444	2.17509	1.89277	0.973091	1.74564	1.85607	0.958089	2.04151	1.22174	1.27243	1.3922	1.83183	1.83218	1.86481	1.54034	0.945364	0.955706
7 dpf	1.85873	1.85922	1.87925	1.93767	1.54284	1.58211	1.98839	2.18937	1.76157	1.83068	1.95786	1.73822	2.44984	3.13995	3.14086	2.37167	2.44461	3.0142	1.84197	1.98903	2.92373	1.96171	4.02224	3.05312	3.11959	2.20192	3.26516	0.999396	1.84207	2.09681	1.82337	1.90035	3.0332	2.50638	2.51625	2.206	2.49129	2.56394	1.74725	1.81685
FAST-Glu
	SD									ED									HFD									SDG
5 dpf	2.5433	1.47755	3.70311	3.0551	3.08068	3.86085	3.23949	3.11905	3.14037	2.67219	2.68791	3.03911	3.00181	3.73189	3.23842	2.59574	3.97915	3.69778	4.99486	5.18409	5.14788	4.53142	4.69598	4.2378	5.94489	4.53281	4.82201	4.99486	5.18409	7.14788	7.53142	7.69598	4.2378	5.94489	6.53281	6.82201
6 dpf	2.81383	2.90379	3.00069	2.66411	1.45661	2.60976	5.46528	5.56765	5.226	1.68816	2.61293	3.46378	3.82998	4.85307	2.75177	2.78376	5.50367	5.32837	6.19459	7.16401	4.89219	4.70841	6.16375	4.66644	5.95008	6.32778	6.47686	9.19459	9.16401	8.89219	7.70841	6.16375	6.66644	7.95008	9.32778	7.47686
7 dpf	3.30135	4.63192	3.89702	6.61138	5.2448	1.25175	4.62378	1.72828	5.40773	3.59532	3.82446	3.68626	5.19886	3.75227	5.3503	6.75477	4.48849	4.60561	6.47131	8.04968	9.14518	8.25516	6.41306	5.70378	6.82535	7.01347	6.97006	9.16696	10.1231	7.89345	7.78842	9.16375	7.56743	9.96743	10.3224	10.4567
RAND-Glu
	SD									ED									HFD									SDG
5 dpf	4.67219	5.68791	8.03912	7.00161	6.73189	6.23842	5.59574	6.97915	6.69778	6.5433	4.48755	6.95318	6.0551	6.08068	5.85194	6.23949	7.11905	6.14037	7.99486	8.11487	14.1479	14.5314	10.696	7.2378	8.94489	8.53281	11.822	13.2477	12.6808	12.8519	11.9988	14.0328	12.4055	11.4567	13.8678	12.5169
6 dpf	7.68816	5.61293	6.46378	6.82998	7.85307	5.75177	5.78376	8.50367	8.32837	6.81382	7.90379	6.01069	5.64529	4.45661	5.61927	8.46528	8.65724	9.226	12.1946	13.164	13.8933	10.7084	9.16375	8.66644	13.9501	15.3278	10.4769	12.4713	13.0497	14.1452	14.2552	14.4131	16.7038	9.82535	13.0135	10.9701
7 dpf	11.5953	10.8245	9.68626	9.19886	10.7523	9.3503	12.7548	11.4659	9.65462	12.0313	11.6319	10.8975	10.6114	12.2448	13.2427	13.6349	12.7294	11.4167	23.3661	20.397	17.397	14.888	18.9135	19.2175	18.7749	16.1127	18.774	19.2251	18.8845	20.0388	19.3704	20.2498	19.857	18.8789	19.0564	18.4369
INS
	SD									ED									HFD									SDG
5 dpf	1.69267	2.04686	1.80736	1.62727	2.06344	2.23339	2.19747	2.31031	2.3503	1.93954	1.66227	1.99021	2.12285	2.19752	2.25688	2.05883	2.66956	2.60197	3.18739	3.24442	2.76417	2.95144	2.78995	2.80655	2.7457	2.67823	2.68568	2.74952	3.15501	3.25652	1.96561	2.9834	2.9834	3.14193	2.71394	2.63318
6 dpf	1.96567	2.18403	2.28652	1.40756	2.33703	2.41427	2.46923	2.08896	2.60875	1.3864	1.97363	2.3228	2.09415	2.39793	1.50667	2.30308	2.56203	2.23527	2.8877	3.11852	3.14756	3.01116	3.46768	2.91593	3.44051	3.34546	2.81059	3.06874	4.11956	4.06381	3.00751	2.79893	3.22589	4.28238	2.74255	3.80197
7 dpf	1.42141	2.41422	3.49632	1.72503	2.70079	1.94097	3.09709	2.87916	2.67459	2.7002	3.04921	2.7442	4.49986	1.58521	1.21181	1.78318	2.63649	2.6564	4.18234	4.33711	2.86574	5.17379	3.73611	3.43619	2.54363	5.18255	3.55454	5.06184	5.04555	4.28948	5.07589	3.11085	4.15307	3.55257	3.1257	3.84267
[truncated: 35 more columns]

## Sheet: GI_motility
Count
	Anterior																																								Mid
	SD										ED										HFD										SDG										SD
Anterograde	10	10	10	5	10	17	11	8	12	9	26	14	14	14	19	16	16	20	26	18	37	20	24	25	18	14	15	23	17	21	2	4	13	8	8	10	3	10	8	4	9	27	17	21	29	25	13	21	25
Retrograde	17	15	13	12	14	11	11	14	18	10	5	24	7	30	20	24	24	11	31	16	39	33	24	15	21	19	15	18	20	22	5	10	5	11	7	12	5	11	11	8	1	15	17	5	4	9	13	22	26
Distance
	Anterior																																								Mid
	SD										ED										HFD										SDG										SD
Anterograde	108.643	109.708	154.536	72.5233	109.602	139.4	77.4945	72.6131	42.5614	71.2159	242.673	205.067	78.1603	136.355	175.727	67.4885	197.185	137.408	71.9324	82.3231	316.97	183.36	545.035	132.937	325.071	303.083	231.14	417.021	727.312	554.03	57.2222	93.4783	38.4575	143.827	134.107	87.4794	94.1922	93.7733	93.3278	93.2322	129.249	137.208	102.726	120.518	105.299	148.388	154.588	157.904	143.238
Retrograde	72.838	81.0492	119.247	79.8255	124.302	98.0941	53.8136	57.7915	148.045	35.7735	149.799	226.825	93.9077	102.736	167.05	98.9894	104.247	122.508	114.333	102.966	323.756	450.313	416.548	420.719	220.026	361.547	222.056	424.033	359.1	117.108	33.1961	61.4783	47.5915	113.016	182.777	78.6175	86.7528	83.0926	88.9903	85.9335	134.169	112.826	124.541	131.283	126.839	116.009	102.422	102.99	103.595
Velocity
	Anterior																																								Mid
	SD										ED										HFD										SDG										SD
Anterograde	51.1731	71.5236	60.6895	55.4015	63.4608	55.5715	44.4651	66.2813	69.5724	59.7932	61.0949	42.8447	51.4607	34.0165	50.1737	22.0686	21.3589	21.2881	30.7636	30.6431	203.027	191.24	62.536	227.41	60.0092	150.021	131.011	204.464	94.564	57.26	3.662	5.23416	4.13567	1.48454	3.28767	4.42652	1.70596	2.39364	1.42301	1.50414	65.9467	75.3545	74.8886	105.696	83.2312	81.8513	68.1133	114.778	92.8094
Retrograde	75.6128	52.3677	45.7688	47.9071	47.0963	52.4461	53.3665	46.0085	48.6913	47.627	53.7478	42.2815	62.9164	73.3424	36.8696	40.8768	32.9407	46.1876	43.5345	61.2968	231.758	121.45	252.397	91.8684	82.4041	225.907	55.1579	72.4286	401.864	150.534	3.2213	2.18403	1.274	1.82467	4.32564	4.79412	4.27063	4.16435	2.79987	3.68355	76.7423	66.9475	59.6089	58.1409	54.4124	125.761	58.2159	116.153	97.3022
Intervals
	Anterior																																								Mid
	SD										ED										HFD										SDG										SD
Anterograde	22.265	18.1768	22.2099	22.5138	23.1097	63.3649	41.8098	52.4307	41.9016	40.5322	20.0837	20.5801	23.0203	38.5634	33.1492	47.7508	54.1438	29.6661	45.6612	34.7354	29.3344	13.8674	18.2364	12.1271	17.1316	13.1602	15.5249	11.2928	11.326	16.8232	118.233	31.4913	61.3262	30.8891	65.904	37.5234	88.3892	38.3502	64.0325	41.4329	7.73488	15.73	11.9501	12.9834	8.5359	9.6328	24.7277	31.1925	23.7737
Retrograde	19.5856	14.3923	22.5414	11.8508	23.8306	43.1489	35.3795	51.1603	41.0773	46.8324	17.4953	31.5586	36.372	34.0699	40.1213	43.7627	40.3315	43.4317	33.2876	35.6034	13.4644	13.5114	16.3168	46.5251	13.9069	27.5353	13.4053	12.9755	25.7213	15.7901	87.5449	45.6952	161.011	37.0165	48.6187	30.3868	88.0962	93.3278	105.008	67.07	26.9071	24.3094	22.2424	23.3591	23.5359	22.9466	15.4743	16.1403	16.5618
Rectal waves
Count
	SD																				ED																				HFD
Anterograde	11	4	13	23	15	17	16	15	21	16	12	17	9	20	11	4	12	12	11	10	15	14	24	1	7	19	17	15	15	10	17	28	11	11	9	26	19	17	15	16	15	18	25	24	28	21	12	17	12
Retrograde	32	26	25	16	20	22	18	29	21	25	24	23	24	21	32	27	28	20	14	20	30	32	29	26	20	27	27	26	21	17	19	17	23	14	31	20	23	24	21	19	22	29	22	30	31	29	38	28	14
Distance
	SD																				ED																				HFD
Anterograde	67.7868	71.8649	49.8608	62.9694	88.8568	51.3903	71.0356	81.5301	108.566	88.7537	69.6256	88.028	98.5615	80.6226	76.7943	56.2763	75.1412	66.1039	72.8287	88.6695	84.4372	77.9557	60.8211	67.4801	21.6859	46.1444	93.923	80.3927	67.3447	70.7975	76.0275	84.584	94.1047	78.2333	64.2696	65.8999	86.9363	78.2564	84.2046	80.8945	77.0332	77.3028	81.6431	88.3991	112.962	86.8605	81.9601	102.827	88.6993
Retrograde	81.9822	43.1929	83.4331	49.9653	60.3974	88.0284	60.0333	56.5163	48.1485	73.6463	94.5229	109.943	108.931	203.394	85.205	73.4856	77.5719	78.0163	81.81	77.1187	98.5697	78.0464	66.0403	74.1598	90.0525	66.6571	77.356	45.4278	87.9437	77.5613	73.1883	81.1929	77.3884	88.112	74.9129	70.3211	87.331	72.7591	115.061	98.3696	82.9414	89.3272	97.4254	97.813	118.545	90.2644	88.1546	110.513	86.2896
Duration
	SD																				ED																				HFD
Anterograde	5.7346	1.11704	1.09385	0.78326	1.42307	1.02235	2.09123	1.54269	1.82647	4.89091	1.14371	2.48787	1.71489	1.1515	1.08706	1.43344	1.24432	2.15834	2.54209	4.06558	3.57013	1.30459	1.147	1.09221	0.508712	0.584669	1.02663	6.66796	2.924	1.58929	2.01984	1.42314	1.09428	0.922118	2.46261	2.59561	5.06365	3.00092	2.82072	2.17226	1.03229	2.0637	0.677041	0.817943	0.903524	1.15763	1.75016	0.961328	1.40505
Retrograde	1.52353	1.43839	2.31642	1.90212	2.74532	2.01717	1.61606	1.71424	1.11473	1.84154	1.9615	3.68593	2.39579	12.1354	2.47635	2.61951	3.59143	2.38004	2.26963	1.97906	3.19962	6.80545	2.58073	2.3127	5.37292	5.61015	3.74719	0.796928	4.37042	3.46866	1.17002	4.02698	1.91032	2.21783	1.40806	1.54602	1.17749	1.36914	3.45609	3.32179	1.00072	0.811099	3.22022	4.40744	1.93892	1.80537	1.0784	1.99617	1.36264
Velocity
	SD																				ED																				HFD
Anterograde	11.8207	64.3351	45.5828	80.394	62.4404	50.267	33.9684	52.8493	59.4403	18.1467	60.8772	35.3829	57.4739	70.0155	70.6439	39.2597	60.3874	30.6272	28.6491	21.8098	23.651	59.7549	53.0264	61.783	42.6291	78.9239	91.4867	12.0566	23.0317	44.5465	37.6404	59.4346	85.9965	84.8408	26.0981	25.389	17.1687	26.0775	29.8522	37.2398	74.6233	37.4583	120.588	108.075	125.024	75.0329	46.8299	106.964	63.1292
Retrograde	53.8108	30.0287	36.0181	26.2682	22.0001	43.6396	37.148	32.9687	43.1929	39.9917	48.189	29.8277	45.4677	16.7604	34.4075	28.0531	21.5992	32.7794	36.0455	38.9674	30.8067	11.4682	25.5897	32.0664	16.7604	11.8815	20.6437	57.0036	20.1225	22.3606	62.553	20.1622	40.5107	39.729	53.2031	45.4852	74.1672	53.1422	33.2921	29.6134	82.8816	110.131	30.2543	22.1927	61.1398	49.9978	81.7459	55.3624	63.3254
Intervals
	SD																				ED																				HFD
Anterograde	12.7217	12.0777	13.0834	11.0216	12.6637	22.9452	14.4184	8.95356	10.73	15.6387	10.5022	9.46156	12.3193	18.2121	14.6199	19.2063	10.0878	14.379	10.9999	8.45123	12.5055	17.388	19.5035	13.1672	10.4913	9.91597	6.01112	8.90178	9.03952	11.4117	14.8693	8.58057	15.9676	12.3359	9.19425	17.5503	10.1266	7.97656	14.2021	11.883	11.594	9.9918	7.95852	9.22035	14.9027	9.38017	12.6796	11.7407	15.8116
Retrograde	5.12273	6.56107	6.25675	8.6213	7.68383	12.7405	10.4722	5.97379	10.3871	8.72891	8.76976	10.6037	7.76258	8.63901	8.79274	8.93028	10.0312	5.68744	7.82533	6.23677	11.255	7.5009	5.38	9.09888	10.5817	8.09472	5.45924	8.00487	5.91838	8.32998	10.9244	9.13055	5.13114	7.19542	11.0125	6.24876	8.19597	7.12742	5.96741	7.23882	6.68886	8.1588	6.49595	9.50507	6.35228	6.53653	6.9873	5.47522	7.44247
[truncated: 71 more columns]
